# Supplementary material for: Multi-cohort and single-cell profiling of aging genes reveals prognostic and therapeutic targets in breast cancer
Source: iScience. 2026 Jan 29;29(3):114847. doi: 10.1016/j.isci.2026.114847 (PMC12924738; doi:10.1016/j.isci.2026.114847)
Supplement: Table S2. Aging related gene source [file mmc3.xlsx]

## Sheet: Sheet1
Symbol	Source
AKT3	GSEA BP
MIR543	GSEA BP
CDK2	GSEA BP
CDK6	GSEA BP
CDKN1A	GSEA BP
ZMPSTE24	GSEA BP
CDKN1B	GSEA BP
CDKN2A	GSEA BP
CDKN2B	GSEA BP
CITED2	GSEA BP
KAT5	GSEA BP
PLK2	GSEA BP
NEK6	GSEA BP
ZNF277	GSEA BP
CGAS	GSEA BP
MAPK14	GSEA BP
VASH1	GSEA BP
PLA2R1	GSEA BP
SMC5	GSEA BP
SIRT1	GSEA BP
MORC3	GSEA BP
NUP62	GSEA BP
ABL1	GSEA BP
ULK3	GSEA BP
RSL1D1	GSEA BP
FBXO5	GSEA BP
MAGEA2B	GSEA BP
NSMCE2	GSEA BP
H2AX	GSEA BP
HLA-G	GSEA BP
HMGA1	GSEA BP
HRAS	GSEA BP
ID2	GSEA BP
IGF1R	GSEA BP
ING2	GSEA BP
KIR2DL4	GSEA BP
ARG2	GSEA BP
LMNA	GSEA BP
BMAL1	GSEA BP
MIR10A	GSEA BP
MIR146A	GSEA BP
MIR17	GSEA BP
MIR188	GSEA BP
MIR217	GSEA BP
MIR22	GSEA BP
MIR34A	GSEA BP
MAGEA2	GSEA BP
MAP3K3	GSEA BP
MAP3K5	GSEA BP
MIF	GSEA BP
MNT	GSEA BP
ATM	GSEA BP
NPM1	GSEA BP
YBX1	GSEA BP
OPA1	GSEA BP
PAWR	GSEA BP
ABI3	GSEA BP
FZR1	GSEA BP
WNT16	GSEA BP
SIRT6	GSEA BP
PML	GSEA BP
PRMT6	GSEA BP
PRELP	GSEA BP
SLC30A10	GSEA BP
PRKCD	GSEA BP
MAPK8	GSEA BP
MAPK11	GSEA BP
MAPK9	GSEA BP
MAPK10	GSEA BP
MAP2K1	GSEA BP
MAP2K3	GSEA BP
MAP2K6	GSEA BP
MAP2K7	GSEA BP
B2M	GSEA BP
ZMIZ1	GSEA BP
PTEN	GSEA BP
MIR20B	GSEA BP
RBL1	GSEA BP
BCL6	GSEA BP
MAP2K4	GSEA BP
BMPR1A	GSEA BP
SPI1	GSEA BP
SRF	GSEA BP
BRCA2	GSEA BP
NEK4	GSEA BP
TBX2	GSEA BP
TBX3	GSEA BP
MIR590	GSEA BP
TERC	GSEA BP
TERF2	GSEA BP
TERT	GSEA BP
TP53	GSEA BP
TWIST1	GSEA BP
WNT1	GSEA BP
WRN	GSEA BP
SMC6	GSEA BP
KAT6A	GSEA BP
ZKSCAN3	GSEA BP
HMGA2	GSEA BP
CALR	GSEA BP
YPEL3	GSEA BP
ECRG4	GSEA BP
MAPKAPK5	GSEA BP
TP63	GSEA BP
PNPT1	GSEA BP
DNAJA3	GSEA BP
EEF1E1	GSEA BP
NUAK1	GSEA BP
CHEK1	GSEA BP
CHEK2	GSEA BP
ROMO1	GSEA BP
ERCC1	GSEA BP
MIR21	GSEA BP
MME	GSEA BP
SERPINE1	GSEA BP
ATR	GSEA BP
CTC1	GSEA BP
GHR	GenAge
GHRH	GenAge
SHC1	GenAge
POU1F1	GenAge
PROP1	GenAge
TP53	GenAge
TERC	GenAge
TERT	GenAge
ATM	GenAge
PLAU	GenAge
ERCC2	GenAge
ERCC8	GenAge
WRN	GenAge
LMNA	GenAge
IGF1R	GenAge
TXN	GenAge
KL	GenAge
E2F1	GenAge
PTPN11	GenAge
NFKB2	GenAge
STAT5B	GenAge
STAT3	GenAge
STAT5A	GenAge
NRG1	GenAge
HDAC3	GenAge
GH1	GenAge
IL7R	GenAge
IGF1	GenAge
IGF2	GenAge
INS	GenAge
NGF	GenAge
IRS1	GenAge
PTPN1	GenAge
IRS2	GenAge
AKT1	GenAge
PIK3CB	GenAge
NGFR	GenAge
HRAS	GenAge
MYC	GenAge
EGFR	GenAge
ERBB2	GenAge
INSR	GenAge
NCOR1	GenAge
NBN	GenAge
JUND	GenAge
IL2	GenAge
PDGFB	GenAge
EGF	GenAge
IL2RG	GenAge
FOS	GenAge
PDGFRB	GenAge
EPOR	GenAge
SST	GenAge
PRKCD	GenAge
PPARA	GenAge
RET	GenAge
PLCG2	GenAge
PEX5	GenAge
TCF3	GenAge
PARP1	GenAge
BRCA1	GenAge
PIN1	GenAge
PTEN	GenAge
CREBBP	GenAge
HIF1A	GenAge
UBB	GenAge
RPA1	GenAge
BLM	GenAge
BCL2	GenAge
S100B	GenAge
VCP	GenAge
POLG	GenAge
IGFBP3	GenAge
HSP90AA1	GenAge
NR3C1	GenAge
EGR1	GenAge
VEGFA	GenAge
ABL1	GenAge
BRCA2	GenAge
TOP2A	GenAge
TOP2B	GenAge
NFKB1	GenAge
TOP1	GenAge
RAD51	GenAge
UBE2I	GenAge
TNF	GenAge
PDPK1	GenAge
CEBPA	GenAge
CEBPB	GenAge
MXI1	GenAge
TGFB1	GenAge
ERCC6	GenAge
STK11	GenAge
EP300	GenAge
APTX	GenAge
PML	GenAge
GSK3B	GenAge
HTT	GenAge
PRKCA	GenAge
SSTR3	GenAge
HELLS	GenAge
APOC3	GenAge
EEF2	GenAge
ERCC3	GenAge
TERF1	GenAge
PRKDC	GenAge
CAT	GenAge
ERCC5	GenAge
AR	GenAge
GTF2H2	GenAge
XRCC5	GenAge
PCNA	GenAge
FEN1	GenAge
FAS	GenAge
TERF2	GenAge
XRCC6	GenAge
POLD1	GenAge
BAX	GenAge
RB1	GenAge
EMD	GenAge
GRB2	GenAge
FOXO3	GenAge
FOXO1	GenAge
HSF1	GenAge
XPA	GenAge
MSRA	GenAge
RECQL4	GenAge
SOD2	GenAge
SOD1	GenAge
FOXM1	GenAge
COQ7	GenAge
CACNA1A	GenAge
LRP2	GenAge
AIFM1	GenAge
UCHL1	GenAge
APP	GenAge
APOE	GenAge
A2M	GenAge
SNCG	GenAge
PRDX1	GenAge
PON1	GenAge
RELA	GenAge
IL6	GenAge
RGN	GenAge
ATP5O	GenAge
RAD52	GenAge
TOP3B	GenAge
ERCC1	GenAge
SIRT1	GenAge
HDAC1	GenAge
HSPA9	GenAge
GPX1	GenAge
GSR	GenAge
GSS	GenAge
GSTA4	GenAge
GSTP1	GenAge
MT-CO1	GenAge
HSPD1	GenAge
HSPA1A	GenAge
HSPA1B	GenAge
PCMT1	GenAge
MAPK8	GenAge
YWHAZ	GenAge
PTK2B	GenAge
PTK2	GenAge
IL7	GenAge
MAPK14	GenAge
FGFR1	GenAge
SP1	GenAge
FLT1	GenAge
JUN	GenAge
MED1	GenAge
MAPK9	GenAge
MAPK3	GenAge
HMGB1	GenAge
CCNA2	GenAge
HMGB2	GenAge
MAP3K5	GenAge
TAF1	GenAge
LMNB1	GenAge
SDHC	GenAge
FOXO4	GenAge
HESX1	GenAge
PIK3R1	GenAge
BSCL2	GenAge
AGPAT2	GenAge
BMI1	GenAge
EEF1A1	GenAge
TFAP2A	GenAge
BDNF	GenAge
CREB1	GenAge
ATF2	GenAge
TBP	GenAge
APEX1	GenAge
HBP1	GenAge
BUB1B	GenAge
PTGS2	GenAge
HSPA8	GenAge
SIN3A	GenAge
CDK1	GenAge
TFDP1	GenAge
DDIT3	GenAge
POLA1	GenAge
MAPT	GenAge
CTGF	GenAge
HDAC2	GenAge
MAX	GenAge
MXD1	GenAge
MDM2	GenAge
SUMO1	GenAge
H2AFX	GenAge
HOXB7	GenAge
HOXC4	GenAge
JAK2	GenAge
ESR1	GenAge
LEP	GenAge
LEPR	GenAge
NFKBIA	GenAge
CLU	GenAge
MTOR	GenAge
GHRHR	GenAge
CTNNB1	GenAge
PSEN1	GenAge
DLL3	GenAge
CDKN2A	GenAge
PPP1CA	GenAge
DBN1	GenAge
NOG	GenAge
ELN	GenAge
ATR	GenAge
UCP3	GenAge
ZMPSTE24	GenAge
TP63	GenAge
UCP2	GenAge
POLB	GenAge
GCLC	GenAge
GCLM	GenAge
SIRT6	GenAge
BUB3	GenAge
RAE1	GenAge
PMCH	GenAge
MLH1	GenAge
CSNK1E	GenAge
STUB1	GenAge
PPM1D	GenAge
CHEK2	GenAge
PCK1	GenAge
ARHGAP1	GenAge
CDC42	GenAge
ARNTL	GenAge
CLOCK	GenAge
HIC1	GenAge
PAPPA	GenAge
ADCY5	GenAge
PPARGC1A	GenAge
GPX4	GenAge
UCP1	GenAge
FGF23	GenAge
EFEMP1	GenAge
ERCC4	GenAge
CETP	GenAge
PPARG	GenAge
AGTR1	GenAge
CISD2	GenAge
EEF1E1	GenAge
EPS8	GenAge
KCNA3	GenAge
SIRT7	GenAge
SLC13A1	GenAge
SOCS2	GenAge
TPP2	GenAge
TP53BP1	GenAge
SIRT3	GenAge
NCOR2	GenAge
SUN1	GenAge
BAK1	GenAge
IGFBP2	GenAge
PYCR1	GenAge
TP73	GenAge
CNR1	GenAge
NFE2L2	GenAge
CDKN1A	GenAge
PDGFRA	GenAge
PIK3CA	GenAge
C1QA	GenAge
CDKN2B	GenAge
EIF5A2	GenAge
MIF	GenAge
DGAT1	GenAge
MT1E	GenAge
FGF21	GenAge
HTRA2	GenAge
GSK3A	GenAge
NUDT1	GenAge
IKBKB	GenAge
SQSTM1	GenAge
CDK7	GenAge
GRN	GenAge
SERPINE1	GenAge
SPRTN	GenAge
RICTOR	GenAge
CTF1	GenAge
TRAP1	GenAge
TRPV1	GenAge
NFE2L1	GenAge
IFNB1	GenAge
GDF11	GenAge
IL2RB	CellAge
PSAT1	CellAge
A2M	CellAge
AARS1	CellAge
ABL1	CellAge
ADCY1	CellAge
ADCY2	CellAge
ADCY3	CellAge
ADCY4	CellAge
ADCY5	CellAge
ADCY6	CellAge
ADCY7	CellAge
ADCY8	CellAge
ADCY9	CellAge
ADH1B	CellAge
ADH5	CellAge
ADIPOQ	CellAge
ADIPOR1	CellAge
ADIPOR2	CellAge
AGPAT2	CellAge
AGTR1	CellAge
AIFM1	CellAge
AKT1	CellAge
AKT1S1	CellAge
AKT2	CellAge
AKT3	CellAge
ALDH2	CellAge
ALDH9A1	CellAge
APEX1	CellAge
APOC3	CellAge
APOE	CellAge
APP	CellAge
APPL1	CellAge
APTX	CellAge
AR	CellAge
AREG	CellAge
ARHGAP1	CellAge
ARID5A	CellAge
ARNTL	CellAge
ATF2	CellAge
ATF4	CellAge
ATF6B	CellAge
ATG101	CellAge
ATG13	CellAge
ATG5	CellAge
ATM	CellAge
ATP5O	CellAge
ATR	CellAge
AXL	CellAge
BAK1	CellAge
BAX	CellAge
BCL10	CellAge
BCL2	CellAge
BCL2A1	CellAge
BCL2L1	CellAge
BDNF	CellAge
BIRC2	CellAge
BIRC3	CellAge
BLM	CellAge
BMI1	CellAge
BMP2	CellAge
BMP6	CellAge
BRCA1	CellAge
BRCA2	CellAge
BSCL2	CellAge
BTK	CellAge
BUB1B	CellAge
BUB3	CellAge
C1QA	CellAge
CACNA1A	CellAge
CALR	CellAge
CAMK4	CellAge
CAMKK2	CellAge
CARD10	CellAge
CAT	CellAge
CBX7	CellAge
CCL1	CellAge
CCL13	CellAge
CCL19	CellAge
CCL20	CellAge
CCL21	CellAge
CCL26	CellAge
CCL3	CellAge
CCL4	CellAge
CCL7	CellAge
CCNA2	CellAge
CD14	CellAge
CD40LG	CellAge
CD55	CellAge
CD9	CellAge
CDC42	CellAge
CDK1	CellAge
CDK7	CellAge
CDKN1A	CellAge
CDKN2A	CellAge
CDKN2B	CellAge
CEBPA	CellAge
CEBPB	CellAge
CETP	CellAge
CFLAR	CellAge
CHCHD2	CellAge
CHEK2	CellAge
CISD2	CellAge
CLOCK	CellAge
CLU	CellAge
CNR1	CellAge
COQ7	CellAge
CREB1	CellAge
CREB3	CellAge
CREB3L1	CellAge
CREB3L2	CellAge
CREB3L3	CellAge
CREB3L4	CellAge
CREB5	CellAge
CREBBP	CellAge
CSF2RB	CellAge
CSNK1E	CellAge
CTF1	CellAge
CTGF	CellAge
CTNNB1	CellAge
CXCL1	CellAge
CXCL12	CellAge
CXCL2	CellAge
CXCL5	CellAge
CXCL6	CellAge
CXCL8	CellAge
CYCS	CellAge
DBN1	CellAge
DCTN1	CellAge
DDIT3	CellAge
DDX58	CellAge
DGAT1	CellAge
DLAT	CellAge
DLL3	CellAge
E2F1	CellAge
EDARADD	CellAge
EEF1A1	CellAge
EEF1E1	CellAge
EEF2	CellAge
EFEMP1	CellAge
EGF	CellAge
EGFR	CellAge
EGR1	CellAge
EHMT1	CellAge
EHMT2	CellAge
EIF4E	CellAge
EIF4E1B	CellAge
EIF4E2	CellAge
EIF4EBP1	CellAge
EIF5A2	CellAge
ELN	CellAge
EMD	CellAge
ENO1	CellAge
ENO2	CellAge
EP300	CellAge
EPOR	CellAge
EPS8	CellAge
ERBB2	CellAge
ERCC1	CellAge
ERCC2	CellAge
ERCC3	CellAge
ERCC4	CellAge
ERCC5	CellAge
ERCC6	CellAge
ERCC8	CellAge
ESR1	CellAge
FADS1	CellAge
FAS	CellAge
FBP1	CellAge
FEN1	CellAge
FGF21	CellAge
FGF23	CellAge
FGF7	CellAge
FGFR1	CellAge
FGFR3	CellAge
FLT1	CellAge
FOS	CellAge
FOXL2	CellAge
FOXM1	CellAge
FOXO1	CellAge
FOXO3	CellAge
FOXO4	CellAge
GAPDH	CellAge
GCK	CellAge
GCLC	CellAge
GCLM	CellAge
GDF11	CellAge
GDF15	CellAge
GH1	CellAge
GHR	CellAge
GHRH	CellAge
GHRHR	CellAge
GPX1	CellAge
GPX4	CellAge
GRB2	CellAge
GRIA2	CellAge
GRN	CellAge
GSK3A	CellAge
GSK3B	CellAge
GSR	CellAge
GSS	CellAge
GSTA4	CellAge
GSTP1	CellAge
GTF2H2	CellAge
H2AFX	CellAge
HBP1	CellAge
HDAC1	CellAge
HDAC2	CellAge
HDAC3	CellAge
HELLS	CellAge
HESX1	CellAge
HGF	CellAge
HIC1	CellAge
HIF1A	CellAge
HK3	CellAge
HMGB1	CellAge
HMGB2	CellAge
HOXB7	CellAge
HOXC4	CellAge
HRAS	CellAge
HSF1	CellAge
HSP90AA1	CellAge
HSPA1A	CellAge
HSPA1B	CellAge
HSPA8	CellAge
HSPA9	CellAge
HSPD1	CellAge
HTRA2	CellAge
HTT	CellAge
IFNB1	CellAge
IGF1	CellAge
IGF1R	CellAge
IGF2	CellAge
IGFBP1	CellAge
IGFBP2	CellAge
IGFBP3	CellAge
IKBKB	CellAge
IKBKG	CellAge
IL15	CellAge
IL1A	CellAge
IL1B	CellAge
IL1R1	CellAge
IL2	CellAge
IL2RG	CellAge
IL6	CellAge
IL6ST	CellAge
IL7	CellAge
IL7R	CellAge
INS	CellAge
INSR	CellAge
IRS1	CellAge
IRS2	CellAge
IRS4	CellAge
ITGA2	CellAge
JAK2	CellAge
JUN	CellAge
JUND	CellAge
KCNA3	CellAge
KCNAB3	CellAge
KL	CellAge
KLF4	CellAge
KRAS	CellAge
LEP	CellAge
LEPR	CellAge
LMNA	CellAge
LMNB1	CellAge
LRP2	CellAge
MAP3K14	CellAge
MAP3K5	CellAge
MAP3K7	CellAge
MAPK14	CellAge
MAPK3	CellAge
MAPK8	CellAge
MAPK9	CellAge
MAPT	CellAge
MAX	CellAge
MDM2	CellAge
MED1	CellAge
MIF	CellAge
MLH1	CellAge
MMP1	CellAge
MMP10	CellAge
MMP12	CellAge
MMP13	CellAge
MMP14	CellAge
MMP2	CellAge
MMP3	CellAge
MMP7	CellAge
MSRA	CellAge
MT-CO1	CellAge
MT1E	CellAge
MTOR	CellAge
MVK	CellAge
MXD1	CellAge
MXI1	CellAge
MYC	CellAge
MYD88	CellAge
MYLK	CellAge
NBN	CellAge
NCOR1	CellAge
NCOR2	CellAge
NFE2L1	CellAge
NFE2L2	CellAge
NFKB1	CellAge
NFKB2	CellAge
NFKBIA	CellAge
NGF	CellAge
NGFR	CellAge
NLRP3	CellAge
NOG	CellAge
NR3C1	CellAge
NRAS	CellAge
NRG1	CellAge
NUDT1	CellAge
PAPPA	CellAge
PARP1	CellAge
PCK1	CellAge
PCMT1	CellAge
PCNA	CellAge
PDGFB	CellAge
PDGFRA	CellAge
PDGFRB	CellAge
PDPK1	CellAge
PECAM1	CellAge
PEX5	CellAge
PIAS4	CellAge
PIDD1	CellAge
PIGF	CellAge
PIK3CA	CellAge
PIK3CB	CellAge
PIK3CD	CellAge
PIK3R1	CellAge
PIK3R2	CellAge
PIK3R3	CellAge
PIN1	CellAge
PLAU	CellAge
PLAUR	CellAge
PLCG1	CellAge
PLCG2	CellAge
PMCH	CellAge
PML	CellAge
POLA1	CellAge
POLB	CellAge
POLD1	CellAge
POLG	CellAge
PON1	CellAge
POU1F1	CellAge
PPARA	CellAge
PPARG	CellAge
PPARGC1A	CellAge
PPM1D	CellAge
PPP1CA	CellAge
PRDX1	CellAge
PRKAA1	CellAge
PRKAA2	CellAge
PRKAB1	CellAge
PRKAB2	CellAge
PRKACA	CellAge
PRKACB	CellAge
PRKACG	CellAge
PRKAG1	CellAge
PRKAG2	CellAge
PRKAG3	CellAge
PRKCA	CellAge
PRKCB	CellAge
PRKCD	CellAge
PRKCQ	CellAge
PRKDC	CellAge
PROP1	CellAge
PSEN1	CellAge
PTEN	CellAge
PTGES	CellAge
PTGS2	CellAge
PTK2	CellAge
PTK2B	CellAge
PTPN1	CellAge
PTPN11	CellAge
PYCR1	CellAge
RACK1	CellAge
RAD27	CellAge
RAD51	CellAge
RAD52	CellAge
RAE1	CellAge
RB1	CellAge
RB1CC1	CellAge
RECQL4	CellAge
RELA	CellAge
RELB	CellAge
RET	CellAge
RFC4	CellAge
RGN	CellAge
RHEB	CellAge
RICTOR	CellAge
RIPK1	CellAge
RORA	CellAge
RPA1	CellAge
RPS6KA5	CellAge
RPS6KB1	CellAge
RPS6KB2	CellAge
RPTOR	CellAge
S100B	CellAge
SDHC	CellAge
SERPINB2	CellAge
SERPINE1	CellAge
SESN1	CellAge
SESN2	CellAge
SESN3	CellAge
SHC1	CellAge
SIN3A	CellAge
SIRT1	CellAge
SIRT2	CellAge
SIRT3	CellAge
SIRT6	CellAge
SIRT7	CellAge
SLC13A1	CellAge
SNCG	CellAge
SOCS2	CellAge
SOD1	CellAge
SOD2	CellAge
SP1	CellAge
SPRTN	CellAge
SQSTM1	CellAge
SST	CellAge
SSTR3	CellAge
STAT3	CellAge
STAT5A	CellAge
STAT5B	CellAge
STK11	CellAge
STUB1	CellAge
SUMO1	CellAge
SUN1	CellAge
SYK	CellAge
TAB1	CellAge
TAB2	CellAge
TAF1	CellAge
TBP	CellAge
TCF3	CellAge
TERC	CellAge
TERF1	CellAge
TERF2	CellAge
TERT	CellAge
TFAP2A	CellAge
TFDP1	CellAge
TGFB1	CellAge
TICAM1	CellAge
TIMP1	CellAge
TIMP2	CellAge
TIRAP	CellAge
TLR4	CellAge
TMEM67	CellAge
TNF	CellAge
TNFAIP3	CellAge
TNFRSF10C	CellAge
TNFRSF11A	CellAge
TNFRSF11B	CellAge
TNFRSF13C	CellAge
TNFRSF1A	CellAge
TNFRSF1B	CellAge
TNFSF11	CellAge
TNFSF13B	CellAge
TNFSF14	CellAge
TOP1	CellAge
TOP2A	CellAge
TOP2B	CellAge
TOP3B	CellAge
TOPORS	CellAge
TP53	CellAge
TP53BP1	CellAge
TP63	CellAge
TP73	CellAge
TPP2	CellAge
TRADD	CellAge
TRAF1	CellAge
TRAF2	CellAge
TRAF3	CellAge
TRAF6	CellAge
TRAP1	CellAge
TRIM25	CellAge
TRPS1	CellAge
TRPV1	CellAge
TSC1	CellAge
TSC2	CellAge
TXN	CellAge
UBB	CellAge
UBE2I	CellAge
UCHL1	CellAge
UCP1	CellAge
UCP2	CellAge
UCP3	CellAge
ULK1	CellAge
VCAM1	CellAge
VCP	CellAge
VEGFA	CellAge
VEGFC	CellAge
WNT2	CellAge
WRN	CellAge
XIAP	CellAge
XPA	CellAge
XRCC5	CellAge
XRCC6	CellAge
YWHAZ	CellAge
ZAP70	CellAge
ZMPSTE24	CellAge
PIK3IP1	PMID: 31560156
SLC1A1	PMID: 31560156
HIST1H2BK	PMID: 31560156
TP53INP1	PMID: 31560156
IGFBP5	PMID: 31560156
IFI6	PMID: 31560156
ZMAT3	PMID: 31560156
GABARAPL1	PMID: 31560156
PINK1	PMID: 31560156
YPEL5	PMID: 31560156
PAM	PMID: 31560156
IGFBP7	PMID: 31560156
HIST1H4H	PMID: 31560156
SLC9A7	PMID: 31560156
RRM2B	PMID: 31560156
MXRA7	PMID: 31560156
CLDN1	PMID: 31560156
HIST1H2AC	PMID: 31560156
SAT1	PMID: 31560156
PSG7	PMID: 31560156
PCYOX1	PMID: 31560156
CDKN1A	PMID: 31560156
HIST1H1C	PMID: 31560156
PAMR1	PMID: 31560156
ANTXR1	PMID: 31560156
DYNLT3	PMID: 31560156
SPARC	PMID: 31560156
GRN	PMID: 31560156
DNAJB4	PMID: 31560156
FAM214A	PMID: 31560156
PSG4	PMID: 31560156
GPR155	PMID: 31560156
HIST1H2BC	PMID: 31560156
CCND1	PMID: 31560156
TMEM217	PMID: 31560156
HIST2H2BE	PMID: 31560156
PLAT	PMID: 31560156
CERCAM	PMID: 31560156
MX1	PMID: 31560156
OSTM1	PMID: 31560156
GAS6	PMID: 31560156
FILIP1L	PMID: 31560156
TRIM22	PMID: 31560156
PLA2G4C	PMID: 31560156
NUAK1	PMID: 31560156
ATP6V0E1	PMID: 31560156
STC2	PMID: 31560156
SGIP1	PMID: 31560156
PERP	PMID: 31560156
SERINC1	PMID: 31560156
PLXNA3	PMID: 31560156
USP53	PMID: 31560156
LUM	PMID: 31560156
APLP1	PMID: 31560156
GLRX	PMID: 31560156
FN1	PMID: 31560156
GPNMB	PMID: 31560156
CITED2	PMID: 31560156
PSG1	PMID: 31560156
PSG5	PMID: 31560156
CTSF	PMID: 31560156
ATP6AP1	PMID: 31560156
CYB5R1	PMID: 31560156
INA	PMID: 31560156
PCDH10	PMID: 31560156
PSG6	PMID: 31560156
LRRN3	PMID: 31560156
PGM2L1	PMID: 31560156
ATP6AP2	PMID: 31560156
GPR137B	PMID: 31560156
ZNFX1	PMID: 31560156
MAP3K7CL	PMID: 31560156
TMEM45A	PMID: 31560156
SERPINB2	PMID: 31560156
HIST1H2BD	PMID: 31560156
CYFIP2	PMID: 31560156
SLC17A5	PMID: 31560156
HSPB8	PMID: 31560156
CTSD	PMID: 31560156
ACYP2	PMID: 31560156
ITM2B	PMID: 31560156
NEXN	PMID: 31560156
C1orf198	PMID: 31560156
SCD5	PMID: 31560156
SUGCT	PMID: 31560156
TGFB2	PMID: 31560156
TIMP2	PMID: 31560156
PSG2	PMID: 31560156
FNDC4	PMID: 31560156
RAB6B	PMID: 31560156
ASAH1	PMID: 31560156
DNAJB9	PMID: 31560156
LRP1	PMID: 31560156
L1CAM	PMID: 31560156
GLS	PMID: 31560156
TSPAN13	PMID: 31560156
BRI3	PMID: 31560156
STX12	PMID: 31560156
DDX58	PMID: 31560156
DAGLB	PMID: 31560156
DPP4	PMID: 31560156
COX7A1	PMID: 31560156
FBXO32	PMID: 31560156
ENC1	PMID: 31560156
TMTC1	PMID: 31560156
TMEM47	PMID: 31560156
CALD1	PMID: 31560156
STAT1	PMID: 31560156
SMPD1	PMID: 31560156
MFSD1	PMID: 31560156
TMEM9B	PMID: 31560156
BSDC1	PMID: 31560156
PLCB4	PMID: 31560156
ATP2B4	PMID: 31560156
IGF2R	PMID: 31560156
PLA2G15	PMID: 31560156
NCSTN	PMID: 31560156
PIK3R3	PMID: 31560156
F3	PMID: 31560156
MAP1LC3B	PMID: 31560156
PRSS23	PMID: 31560156
PPP1R3C	PMID: 31560156
ATP6V1G1	PMID: 31560156
CREG1	PMID: 31560156
NTN4	PMID: 31560156
PLOD2	PMID: 31560156
ATP6V1A	PMID: 31560156
DKK3	PMID: 31560156
CLIP3	PMID: 31560156
DUSP3	PMID: 31560156
CTSB	PMID: 31560156
CD163L1	PMID: 31560156
MAST3	PMID: 31560156
FZD8	PMID: 31560156
TMEM178B	PMID: 31560156
GDF15	PMID: 31560156
ARHGAP29	PMID: 31560156
KCTD16	PMID: 31560156
NPDC1	PMID: 31560156
PRNP	PMID: 31560156
CYB5D2	PMID: 31560156
ADAMTS5	PMID: 31560156
MFSD11	PMID: 31560156
BTG2	PMID: 31560156
CALCOCO1	PMID: 31560156
TMEM127	PMID: 31560156
NRBP2	PMID: 31560156
SERPINI1	PMID: 31560156
MXD4	PMID: 31560156
AK3	PMID: 31560156
MMP12	PMID: 31560156
IFIT2	PMID: 31560156
FUCA1	PMID: 31560156
ISCU	PMID: 31560156
COBLL1	PMID: 31560156
FAT1	PMID: 31560156
SAMD9L	PMID: 31560156
EPHA4	PMID: 31560156
CREBRF	PMID: 31560156
JMY	PMID: 31560156
FAXDC2	PMID: 31560156
OPTN	PMID: 31560156
ISG15	PMID: 31560156
CD36	PMID: 31560156
PLXDC2	PMID: 31560156
GNPTG	PMID: 31560156
FAM214B	PMID: 31560156
SLC25A20	PMID: 31560156
WFS1	PMID: 31560156
SORT1	PMID: 31560156
KIAA1191	PMID: 31560156
P3H2	PMID: 31560156
TM7SF3	PMID: 31560156
MARCH2	PMID: 31560156
CRYL1	PMID: 31560156
MXI1	PMID: 31560156
MFGE8	PMID: 31560156
LAMC1	PMID: 31560156
KIF3C	PMID: 31560156
KCNJ2	PMID: 31560156
IDS	PMID: 31560156
HEXB	PMID: 31560156
HAGH	PMID: 31560156
SLC46A3	PMID: 31560156
KCNMB4	PMID: 31560156
SESN1	PMID: 31560156
MAMDC2	PMID: 31560156
DDAH1	PMID: 31560156
SVIL	PMID: 31560156
TMEM131	PMID: 31560156
PSG9	PMID: 31560156
DNASE1L1	PMID: 31560156
SAMD9	PMID: 31560156
DAB2	PMID: 31560156
SPATA18	PMID: 31560156
COL8A1	PMID: 31560156
CYP2U1	PMID: 31560156
MLLT11	PMID: 31560156
TGOLN2	PMID: 31560156
TOB1	PMID: 31560156
DHRS3	PMID: 31560156
ADAM23	PMID: 31560156
ITFG1	PMID: 31560156
SLC35F5	PMID: 31560156
TIMP3	PMID: 31560156
SLC20A2	PMID: 31560156
SELENOW	PMID: 31560156
PTPRK	PMID: 31560156
NIPAL3	PMID: 31560156
PRPS1	PMID: 31560156
TMEM106B	PMID: 31560156
PLOD1	PMID: 31560156
ATP6V0C	PMID: 31560156
PDK2	PMID: 31560156
ARMCX3	PMID: 31560156
ANGPTL4	PMID: 31560156
ADIPOR1	PMID: 31560156
MDM2	PMID: 31560156
MANBA	PMID: 31560156
LOXL2	PMID: 31560156
RAB11FIP5	PMID: 31560156
LRP10	PMID: 31560156
MPC2	PMID: 31560156
MAN2B2	PMID: 31560156
AKR1B1	PMID: 31560156
MAPRE3	PMID: 31560156
FGF2	PMID: 31560156
DUSP6	PMID: 31560156
GADD45A	PMID: 31560156
CTSZ	PMID: 31560156
CRYAB	PMID: 31560156
TPRG1L	PMID: 31560156
FRMD6	PMID: 31560156
GINM1	PMID: 31560156
GALNT5	PMID: 31560156
POSTN	PMID: 31560156
PGRMC2	PMID: 31560156
CDKN2B	PMID: 31560156
P2RX5	PMID: 31560156
ARRDC4	PMID: 31560156
TNFRSF10D	PMID: 31560156
PIGZ	PMID: 31560156
TIGAR	PMID: 31560156
STYK1	PMID: 31560156
SARAF	PMID: 31560156
CASTOR3	PMID: 31560156
FTH1	PMID: 31560156
CBX7	PMID: 31560156
TANGO2	PMID: 31560156
CD81	PMID: 31560156
TMEM59	PMID: 31560156
PEA15	PMID: 31560156
STC1	PMID: 31560156
BPGM	PMID: 31560156
ANKRD1	PMID: 31560156
LMOD1	PMID: 31560156
CNN1	PMID: 31560156
SERINC3	PMID: 31560156
SEMA3C	PMID: 31560156
SYNGR1	PMID: 31560156
NABP1	PMID: 31560156
SGSH	PMID: 31560156
PCDHB16	PMID: 31560156
CMYA5	PMID: 31560156
ZNF610	PMID: 31560156
ZNF582	PMID: 31560156
LACC1	PMID: 31560156
GBA	PMID: 31560156
TNFSF10	PMID: 31560156
TAP1	PMID: 31560156
SYT1	PMID: 31560156
TMEM30A	PMID: 31560156
DCBLD1	PMID: 31560156
NAP1L5	PMID: 31560156
SLC43A2	PMID: 31560156
ATG4A	PMID: 31560156
NBEAL1	PMID: 31560156
PLPP4	PMID: 31560156
CCNG1	PMID: 31560156
TSC22D1	PMID: 31560156
CYSTM1	PMID: 31560156
TM2D1	PMID: 31560156
COQ10B	PMID: 31560156
VAMP2	PMID: 31560156
MARCH4	PMID: 31560156
TBC1D19	PMID: 31560156
HERC6	PMID: 31560156
RETSAT	PMID: 31560156
KLHL24	PMID: 31560156
ARL15	PMID: 31560156
CPA4	PMID: 31560156
LRPAP1	PMID: 31560156
ARHGEF37	PMID: 31560156
C5orf46	PMID: 31560156
INPP5D	PMID: 31560156
FAS	PMID: 31560156
IFIT1	PMID: 31560156
GRINA	PMID: 31560156
ANGPT1	PMID: 31560156
VPS41	PMID: 31560156
OPN3	PMID: 31560156
FOLR3	PMID: 31560156
FLNC	PMID: 31560156
EDN1	PMID: 31560156
PRICKLE2	PMID: 31560156
ANKRD29	PMID: 31560156
UBR3	PMID: 31560156
MAN1B1	PMID: 31560156
PRAF2	PMID: 31560156
PNRC1	PMID: 31560156
NPC2	PMID: 31560156
DPYSL4	PMID: 31560156
CPQ	PMID: 31560156
FRY	PMID: 31560156
PREPL	PMID: 31560156
ORMDL3	PMID: 31560156
PGAP3	PMID: 31560156
PAPSS2	PMID: 31560156
PSTPIP2	PMID: 31560156
CCND2	PMID: 31560156
RIOK3	PMID: 31560156
ADAM19	PMID: 31560156
FBXL20	PMID: 31560156
OGFRL1	PMID: 31560156
DDA1	PMID: 31560156
VKORC1	PMID: 31560156
THBS1	PMID: 31560156
TGM2	PMID: 31560156
SOX4	PMID: 31560156
FNDC3B	PMID: 31560156
ABHD4	PMID: 31560156
PLEKHA1	PMID: 31560156
RARRES3	PMID: 31560156
PTPRM	PMID: 31560156
RHBDD2	PMID: 31560156
PRRG1	PMID: 31560156
EDEM2	PMID: 31560156
HHAT	PMID: 31560156
POMGNT1	PMID: 31560156
DRAM1	PMID: 31560156
RIN2	PMID: 31560156
ZFYVE1	PMID: 31560156
MYOZ2	PMID: 31560156
TRPV2	PMID: 31560156
FAM198B	PMID: 31560156
KCNN2	PMID: 31560156
APP	PMID: 31560156
IGFBP3	PMID: 31560156
SP110	PMID: 31560156
IFI27	PMID: 31560156
AOX1	PMID: 31560156
LMCD1	PMID: 31560156
GPER1	PMID: 31560156
GPC1	PMID: 31560156
GM2A	PMID: 31560156
TANC1	PMID: 31560156
TNFRSF21	PMID: 31560156
KRTAP1-5	PMID: 31560156
ZBTB20	PMID: 31560156
HIST1H2BE	PMID: 31560156
AHCYL2	PMID: 31560156
TVP23B	PMID: 31560156
KIAA0930	PMID: 31560156
LIMCH1	PMID: 31560156
PCNX1	PMID: 31560156
ELL2	PMID: 31560156
FHL1	PMID: 31560156
CLN8	PMID: 31560156
GLB1	PMID: 31560156
BMT2	PMID: 31560156
CTGF	PMID: 31560156
GABARAP	PMID: 31560156
BLCAP	PMID: 31560156
CAP2	PMID: 31560156
MRVI1	PMID: 31560156
HDAC9	PMID: 31560156
IPO13	PMID: 31560156
ATP6V0D1	PMID: 31560156
TNFRSF10B	PMID: 31560156
WDR26	PMID: 31560156
REEP5	PMID: 31560156
ZFAND5	PMID: 31560156
WNT5A	PMID: 31560156
UBE2H	PMID: 31560156
TPM2	PMID: 31560156
TAPBP	PMID: 31560156
NXPE3	PMID: 31560156
SMURF2	PMID: 31560156
PIP4K2C	PMID: 31560156
RRAS	PMID: 31560156
TAF13	PMID: 31560156
SQOR	PMID: 31560156
PLSCR4	PMID: 31560156
PCDHB8	PMID: 31560156
ZBTB4	PMID: 31560156
ANO10	PMID: 31560156
SEMA6A	PMID: 31560156
SLFN12	PMID: 31560156
HEG1	PMID: 31560156
CCDC9B	PMID: 31560156
SLC44A2	PMID: 31560156
NCKAP5	PMID: 31560156
MASP1	PMID: 31560156
LRP12	PMID: 31560156
LPCAT2	PMID: 31560156
SLC25A4	PMID: 31560156
DHRS7	PMID: 31560156
WDR63	PMID: 31560156
GDE1	PMID: 31560156
CDKN2A	PMID: 31560156
MYLK	PMID: 31560156
STS	PMID: 31560156
LOX	PMID: 31560156
RND3	PMID: 31560156
ARF4	PMID: 31560156
ITGB5	PMID: 31560156
ITGAV	PMID: 31560156
ITGA2	PMID: 31560156
SERINC2	PMID: 31560156
ANXA4	PMID: 31560156
GOLGB1	PMID: 31560156
GFPT1	PMID: 31560156
TCTN3	PMID: 31560156
RAI14	PMID: 31560156
MRAS	PMID: 31560156
EFEMP1	PMID: 31560156
SLC31A2	PMID: 31560156
DHRS1	PMID: 31560156
GLMP	PMID: 31560156
DUSP10	PMID: 31560156
RAB40B	PMID: 31560156
NDRG1	PMID: 31560156
TMBIM1	PMID: 31560156
TPM1	PMID: 31560156
LAMB2	PMID: 31560156
EPAS1	PMID: 31560156
SLC16A3	PMID: 31560156
MCFD2	PMID: 31560156
P4HA2	PMID: 31560156
MGARP	PMID: 31560156
DYNLRB2	PMID: 31560156
PDCD1LG2	PMID: 31560156
ULBP2	PMID: 31560156
C3	PMID: 31560156
ATP10D	PMID: 31560156
MCOLN1	PMID: 31560156
EMC7	PMID: 31560156
SULF2	PMID: 31560156
CPPED1	PMID: 31560156
CTSA	PMID: 31560156
MANSC1	PMID: 31560156
CHPF2	PMID: 31560156
ETV7	PMID: 31560156
C11orf96	PMID: 31560156
IFIT3	PMID: 31560156
HLA-B	PMID: 31560156
AMPD3	PMID: 31560156
WDR47	PMID: 31560156
RBM24	PMID: 31560156
DGKA	PMID: 31560156
C19orf18	PMID: 31560156
SELENOM	PMID: 31560156
FAM43A	PMID: 31560156
CDH10	PMID: 31560156
SNPH	PMID: 31560156
SH3PXD2A	PMID: 31560156
CAVIN4	PMID: 31560156
DNER	PMID: 31560156
FANK1	PMID: 31560156
LMBRD2	PMID: 31560156
CAV2	PMID: 31560156
C15orf48	PMID: 31560156
UCHL1	PMID: 31560156
TMEM35A	PMID: 31560156
RHOU	PMID: 31560156
HTRA1	PMID: 31560156
PCDHB2	PMID: 31560156
MMP3	PMID: 31560156
LIPA	PMID: 31560156
CXCL10	PMID: 31560156
ICAM1	PMID: 31560156
SLC25A45	PMID: 31560156
RNF11	PMID: 31560156
APOL2	PMID: 31560156
TBC1D9	PMID: 31560156
FAM219A	PMID: 31560156
LINGO2	PMID: 31560156
AHNAK2	PMID: 31560156
SYNGR2	PMID: 31560156
APH1B	PMID: 31560156
ARMC9	PMID: 31560156
SCG2	PMID: 31560156
RNF103	PMID: 31560156
TLR3	PMID: 31560156
BTC	PMID: 31560156
SIL1	PMID: 31560156
IFIH1	PMID: 31560156
PHTF2	PMID: 31560156
BAIAP2L1	PMID: 31560156
CNNM2	PMID: 31560156
PODXL	PMID: 31560156
ARHGEF3	PMID: 31560156
ATP6V0A4	PMID: 31560156
IGIP	PMID: 31560156
NAP1L3	PMID: 31560156
TSPAN11	PMID: 31560156
MEST	PMID: 31560156
SAMD12	PMID: 31560156
SHC4	PMID: 31560156
KCTD4	PMID: 31560156
TUBG2	PMID: 31560156
FBXO6	PMID: 31560156
SIPA1L1	PMID: 31560156
LRRC6	PMID: 31560156
SULF1	PMID: 31560156
RIMS1	PMID: 31560156
SCUBE3	PMID: 31560156
OTUD1	PMID: 31560156
CYB561A3	PMID: 31560156
ABCA3	PMID: 31560156
DIO2	PMID: 31560156
DDB2	PMID: 31560156
ITPRIPL2	PMID: 31560156
TXNIP	PMID: 31560156
IFITM3	PMID: 31560156
EDIL3	PMID: 31560156
PBK	PMID: 31560156
EXO1	PMID: 31560156
CCNA2	PMID: 31560156
NCAPG2	PMID: 31560156
NUF2	PMID: 31560156
NUSAP1	PMID: 31560156
SKA3	PMID: 31560156
TACC3	PMID: 31560156
AURKA	PMID: 31560156
MRPL1	PMID: 31560156
HJURP	PMID: 31560156
MAD2L1	PMID: 31560156
TK1	PMID: 31560156
CDCA7	PMID: 31560156
BUB1	PMID: 31560156
MELK	PMID: 31560156
CDK1	PMID: 31560156
TTK	PMID: 31560156
ANLN	PMID: 31560156
DTL	PMID: 31560156
MCM3	PMID: 31560156
BIRC5	PMID: 31560156
TRIP13	PMID: 31560156
CENPU	PMID: 31560156
ATAD2	PMID: 31560156
ZWINT	PMID: 31560156
PCLAF	PMID: 31560156
KIF23	PMID: 31560156
DEK	PMID: 31560156
ZNF22	PMID: 31560156
RRM2	PMID: 31560156
SLIT2	PMID: 31560156
UBE2C	PMID: 31560156
TPX2	PMID: 31560156
PAICS	PMID: 31560156
SAPCD2	PMID: 31560156
ZWILCH	PMID: 31560156
MKI67	PMID: 31560156
H2AFZ	PMID: 31560156
CDCA2	PMID: 31560156
CENPF	PMID: 31560156
DLGAP5	PMID: 31560156
ACTL6A	PMID: 31560156
LMNB2	PMID: 31560156
CDC45	PMID: 31560156
CENPM	PMID: 31560156
TOP2A	PMID: 31560156
RANBP1	PMID: 31560156
OLFML3	PMID: 31560156
FANCI	PMID: 31560156
MYBL2	PMID: 31560156
KPNA2	PMID: 31560156
KIF11	PMID: 31560156
HELLS	PMID: 31560156
NCAPH	PMID: 31560156
FEN1	PMID: 31560156
CENPK	PMID: 31560156
HYLS1	PMID: 31560156
FOXM1	PMID: 31560156
TSEN15	PMID: 31560156
DDX39A	PMID: 31560156
SPAG5	PMID: 31560156
NDC80	PMID: 31560156
CDKN3	PMID: 31560156
FKBP5	PMID: 31560156
CDC20	PMID: 31560156
PRC1	PMID: 31560156
CCNF	PMID: 31560156
SSRP1	PMID: 31560156
AURKB	PMID: 31560156
NCAPG	PMID: 31560156
SNRPF	PMID: 31560156
HNRNPA3	PMID: 31560156
SNRPD1	PMID: 31560156
RPL22L1	PMID: 31560156
SFPQ	PMID: 31560156
NUP107	PMID: 31560156
DEPDC1	PMID: 31560156
CEP55	PMID: 31560156
GMNN	PMID: 31560156
TPRKB	PMID: 31560156
NASP	PMID: 31560156
MCM6	PMID: 31560156
MCM4	PMID: 31560156
HNRNPD	PMID: 31560156
HNRNPA1	PMID: 31560156
EZH2	PMID: 31560156
CTCF	PMID: 31560156
SMC4	PMID: 31560156
CDC6	PMID: 31560156
GMPS	PMID: 31560156
TYMS	PMID: 31560156
TMPO	PMID: 31560156
CXCL12	PMID: 31560156
LBR	PMID: 31560156
MTHFD2	PMID: 31560156
SHCBP1	PMID: 31560156
FIGNL1	PMID: 31560156
ERCC6L	PMID: 31560156
GINS2	PMID: 31560156
GPSM2	PMID: 31560156
SKA1	PMID: 31560156
RAD51AP1	PMID: 31560156
TROAP	PMID: 31560156
PTTG1	PMID: 31560156
CDC7	PMID: 31560156
WDR76	PMID: 31560156
POLA1	PMID: 31560156
RFC4	PMID: 31560156
CENPA	PMID: 31560156
PRR11	PMID: 31560156
ASF1B	PMID: 31560156
LYAR	PMID: 31560156
PRIM1	PMID: 31560156
PIMREG	PMID: 31560156
PLK1	PMID: 31560156
PFAS	PMID: 31560156
RNF138	PMID: 31560156
HMMR	PMID: 31560156
UBE2T	PMID: 31560156
NUP205	PMID: 31560156
ECT2	PMID: 31560156
EXOSC8	PMID: 31560156
ANP32B	PMID: 31560156
CCNB2	PMID: 31560156
PRPF4	PMID: 31560156
SMC3	PMID: 31560156
WDR34	PMID: 31560156
PSRC1	PMID: 31560156
ANP32E	PMID: 31560156
NARS2	PMID: 31560156
NUP37	PMID: 31560156
GINS3	PMID: 31560156
CLSPN	PMID: 31560156
NDC1	PMID: 31560156
DERA	PMID: 31560156
ODC1	PMID: 31560156
KIFC1	PMID: 31560156
HMGB2	PMID: 31560156
POC1A	PMID: 31560156
CENPE	PMID: 31560156
CDKN2C	PMID: 31560156
MCM10	PMID: 31560156
NOP58	PMID: 31560156
FANCE	PMID: 31560156
CDCA3	PMID: 31560156
TCF19	PMID: 31560156
SRSF3	PMID: 31560156
RFC3	PMID: 31560156
PXMP2	PMID: 31560156
POLE2	PMID: 31560156
SCARA3	PMID: 31560156
PCOLCE	PMID: 31560156
PCNA	PMID: 31560156
NEK2	PMID: 31560156
MCM5	PMID: 31560156
IMPDH2	PMID: 31560156
HNRNPA2B1	PMID: 31560156
HMGB1	PMID: 31560156
FBXO5	PMID: 31560156
FBL	PMID: 31560156
AEBP1	PMID: 31560156
RNASEH2A	PMID: 31560156
FST	PMID: 31560156
HNRNPR	PMID: 31560156
CDK4	PMID: 31560156
CCNB1	PMID: 31560156
MND1	PMID: 31560156
NUP85	PMID: 31560156
ASPM	PMID: 31560156
CDC25B	PMID: 31560156
PPP1CC	PMID: 31560156
HNRNPAB	PMID: 31560156
DUT	PMID: 31560156
CKS2	PMID: 31560156
HAUS8	PMID: 31560156
FAM83D	PMID: 31560156
E2F8	PMID: 31560156
MALL	PMID: 31560156
ZNF711	PMID: 31560156
RBMX	PMID: 31560156
BUB1B	PMID: 31560156
MNS1	PMID: 31560156
CDCA8	PMID: 31560156
MCM7	PMID: 31560156
LMNB1	PMID: 31560156
FANCG	PMID: 31560156
FAM72D	PMID: 31560156
PARP1	PMID: 31560156
CKS1B	PMID: 31560156
PRMT3	PMID: 31560156
HIST1H4C	PMID: 31560156
ZNF662	PMID: 31560156
KIF4A	PMID: 31560156
BRIP1	PMID: 31560156
CHAF1B	PMID: 31560156
SRSF7	PMID: 31560156
RAD51	PMID: 31560156
TNFRSF19	PMID: 31560156
BRIX1	PMID: 31560156
TMEM119	PMID: 31560156
PHF19	PMID: 31560156
FUS	PMID: 31560156
ZNF367	PMID: 31560156
DHFR	PMID: 31560156
CDCA5	PMID: 31560156
MRPL3	PMID: 31560156
CMSS1	PMID: 31560156
KIF15	PMID: 31560156
CENPW	PMID: 31560156
DKC1	PMID: 31560156
TEX30	PMID: 31560156
DDX18	PMID: 31560156
SEH1L	PMID: 31560156
BORA	PMID: 31560156
USP1	PMID: 31560156
SKP2	PMID: 31560156
FAM111A	PMID: 31560156
RPA3	PMID: 31560156
G2E3	PMID: 31560156
TMA16	PMID: 31560156
WDYHV1	PMID: 31560156
NPM1	PMID: 31560156
ASNS	PMID: 31560156
H1F0	PMID: 31560156
DCPS	PMID: 31560156
CKAP2	PMID: 31560156
EIF4EBP1	PMID: 31560156
DNMT1	PMID: 31560156
SAAL1	PMID: 31560156
PPIH	PMID: 31560156
CDK2	PMID: 31560156
SHMT2	PMID: 31560156
SERPINF1	PMID: 31560156
KIF20A	PMID: 31560156
KIF20B	PMID: 31560156
ERI1	PMID: 31560156
SOCS2	PMID: 31560156
BANF1	PMID: 31560156
SNRPA	PMID: 31560156
RBBP7	PMID: 31560156
PRIM2	PMID: 31560156
NUP54	PMID: 31560156
MSH2	PMID: 31560156
STMN1	PMID: 31560156
ILF3	PMID: 31560156
AMPH	PMID: 31560156
CBX5	PMID: 31560156
SMCHD1	PMID: 31560156
TOMM40	PMID: 31560156
KNTC1	PMID: 31560156
SLFN11	PMID: 31560156
CCDC8	PMID: 31560156
C1QBP	PMID: 31560156
SPC25	PMID: 31560156
EIF4A3	PMID: 31560156
MZT1	PMID: 31560156
CTNNAL1	PMID: 31560156
TCF3	PMID: 31560156
TRA2B	PMID: 31560156
POLD2	PMID: 31560156
MRE11	PMID: 31560156
MAT2A	PMID: 31560156
ILF2	PMID: 31560156
HPRT1	PMID: 31560156
CBX3	PMID: 31560156
NUDT21	PMID: 31560156
TCERG1	PMID: 31560156
SMC2	PMID: 31560156
C19orf48	PMID: 31560156
EBNA1BP2	PMID: 31560156
PKMYT1	PMID: 31560156
LDB2	PMID: 31560156
PRPF38A	PMID: 31560156
EMILIN2	PMID: 31560156
CDT1	PMID: 31560156
VRK1	PMID: 31560156
SOX11	PMID: 31560156
SNRPE	PMID: 31560156
BLM	PMID: 31560156
BARD1	PMID: 31560156
LSM2	PMID: 31560156
PTMA	PMID: 31560156
PRPS2	PMID: 31560156
DEPDC1B	PMID: 31560156
TIPIN	PMID: 31560156
EXOSC9	PMID: 31560156
MCM2	PMID: 31560156
HMGN2	PMID: 31560156
SGO2	PMID: 31560156
CKAP2L	PMID: 31560156
CDC25C	PMID: 31560156
GINS1	PMID: 31560156
ESPL1	PMID: 31560156
PTER	PMID: 31560156
SLC5A6	PMID: 31560156
NUDCD1	PMID: 31560156
FAM213A	PMID: 31560156
TFAM	PMID: 31560156
TAF5	PMID: 31560156
RAD21	PMID: 31560156
CENPN	PMID: 31560156
CENPJ	PMID: 31560156
MIS18BP1	PMID: 31560156
MTHFD1	PMID: 31560156
SAFB	PMID: 31560156
NUDT1	PMID: 31560156
CIT	PMID: 31560156
MGMT	PMID: 31560156
C8orf59	PMID: 31560156
FAM111B	PMID: 31560156
SKA2	PMID: 31560156
RBPMS2	PMID: 31560156
LSM5	PMID: 31560156
DDIAS	PMID: 31560156
ETV4	PMID: 31560156
TUBB	PMID: 31560156
DPYSL3	PMID: 31560156
HAUS1	PMID: 31560156
LSM6	PMID: 31560156
KIF2C	PMID: 31560156
KHSRP	PMID: 31560156
COLEC12	PMID: 31560156
YEATS4	PMID: 31560156
CEP70	PMID: 31560156
MYO19	PMID: 31560156
ZFHX4	PMID: 31560156
SUV39H2	PMID: 31560156
MARCKSL1	PMID: 31560156
STIL	PMID: 31560156
RFC2	PMID: 31560156
RIF1	PMID: 31560156
CENPQ	PMID: 31560156
LY6K	PMID: 31560156
POLE	PMID: 31560156
MIS18A	PMID: 31560156
PRRX1	PMID: 31560156
MRPL48	PMID: 31560156
ARHGAP11A	PMID: 31560156
GTSE1	PMID: 31560156
PKDCC	PMID: 31560156
PRR16	PMID: 31560156
GINS4	PMID: 31560156
PA2G4	PMID: 31560156
PAGR1	PMID: 31560156
INSIG1	PMID: 31560156
PSMC3IP	PMID: 31560156
IL11	PMID: 31560156
RACGAP1	PMID: 31560156
HNRNPF	PMID: 31560156
TUSC1	PMID: 31560156
EML4	PMID: 31560156
ALKBH2	PMID: 31560156
LSM3	PMID: 31560156
OIP5	PMID: 31560156
EGR1	PMID: 31560156
DBI	PMID: 31560156
ADSL	PMID: 31560156
CSE1L	PMID: 31560156
FAM129A	PMID: 31560156
SUPT16H	PMID: 31560156
CHEK1	PMID: 31560156
TOPBP1	PMID: 31560156
EFS	PMID: 31560156
CHAF1A	PMID: 31560156
PUM3	PMID: 31560156
LRRC8C	PMID: 31560156
GGCT	PMID: 31560156
UMPS	PMID: 31560156
MRPS15	PMID: 31560156
ZDHHC6	PMID: 31560156
SCD	PMID: 31560156
BCS1L	PMID: 31560156
PTBP1	PMID: 31560156
CMC2	PMID: 31560156
CDCA4	PMID: 31560156
NSMCE4A	PMID: 31560156
HIST1H3J	PMID: 31560156
MIOS	PMID: 31560156
POLD1	PMID: 31560156
HSPB11	PMID: 31560156
DPH5	PMID: 31560156
MDK	PMID: 31560156
MATN2	PMID: 31560156
HMGA1	PMID: 31560156
H2AFX	PMID: 31560156
GLUL	PMID: 31560156
COQ2	PMID: 31560156
DAZAP1	PMID: 31560156
CDC42EP4	PMID: 31560156
KDM1A	PMID: 31560156
ETS1	PMID: 31560156
ENO1	PMID: 31560156
FOPNL	PMID: 31560156
NRM	PMID: 31560156
CTSC	PMID: 31560156
PLK4	PMID: 31560156
KHDRBS1	PMID: 31560156
POSTN	PMID: 31560156
TRIM28	PMID: 31560156
UBA2	PMID: 31560156
MED30	PMID: 31560156
RAD54L	PMID: 31560156
KIF18A	PMID: 31560156
ANP32A	PMID: 31560156
RRM1	PMID: 31560156
CIP2A	PMID: 31560156
IQCC	PMID: 31560156
CDCA7L	PMID: 31560156
DARS2	PMID: 31560156
PARPBP	PMID: 31560156
ELOVL2	PMID: 31560156
CEP83	PMID: 31560156
GAS2L3	PMID: 31560156
UBE2S	PMID: 31560156
PHGDH	PMID: 31560156
SGO1	PMID: 31560156
CEP128	PMID: 31560156
RPL39L	PMID: 31560156
DBF4	PMID: 31560156
POLQ	PMID: 31560156
TUBA1B	PMID: 31560156
SNRPC	PMID: 31560156
RBBP8	PMID: 31560156
PCK2	PMID: 31560156
HNRNPM	PMID: 31560156
MTIF2	PMID: 31560156
HNRNPH3	PMID: 31560156
HMGB3	PMID: 31560156
SF3B3	PMID: 31560156
DARS	PMID: 31560156
SYNCRIP	PMID: 31560156
IER2	PMID: 31560156
EEF1E1	PMID: 31560156
DSN1	PMID: 31560156
ACTR5	PMID: 31560156
CENPH	PMID: 31560156
CWF19L1	PMID: 31560156
RFWD3	PMID: 31560156
THG1L	PMID: 31560156
MTERF3	PMID: 31560156
KIF22	PMID: 31560156
APOBEC3B	PMID: 31560156
MSH6	PMID: 31560156
BRI3BP	PMID: 31560156
NXT1	PMID: 31560156
TRIM6	PMID: 31560156
CENPI	PMID: 31560156
CRYBG1	PMID: 31560156
RNF168	PMID: 31560156
ESCO2	PMID: 31560156
MBOAT1	PMID: 31560156
C12orf45	PMID: 31560156
RMI2	PMID: 31560156
PHB2	PMID: 31560156
CNTRL	PMID: 31560156
NAALADL1	PMID: 31560156
DCHS1	PMID: 31560156
MCM8	PMID: 31560156
NETO2	PMID: 31560156
REXO5	PMID: 31560156
DSCC1	PMID: 31560156
BRCA1	PMID: 31560156
RPS9	PMID: 31560156
MRPL23	PMID: 31560156
FANCM	PMID: 31560156
C3orf14	PMID: 31560156
NXT2	PMID: 31560156
NUDT15	PMID: 31560156
NEIL3	PMID: 31560156
CTDSPL2	PMID: 31560156
UCHL5	PMID: 31560156
STMN3	PMID: 31560156
CLDN11	PMID: 31560156
ORC1	PMID: 31560156
ID4	PMID: 31560156
STOML2	PMID: 31560156
GUSB	PMID: 31560156
SLC43A3	PMID: 31560156
TMEM251	PMID: 31560156
PRIMPOL	PMID: 31560156
ABHD3	PMID: 31560156
ZNF511	PMID: 31560156
DIS3L	PMID: 31560156
TUBB4B	PMID: 31560156
KIF18B	PMID: 31560156
NOP56	PMID: 31560156
C8orf88	PMID: 31560156
KIF14	PMID: 31560156
NMI	PMID: 31560156
JPT2	PMID: 31560156
SELENBP1	PMID: 31560156
CBR3	PMID: 31560156
PSMG3	PMID: 31560156
CASP1	PMID: 31560156
MCMBP	PMID: 31560156
PRTFDC1	PMID: 31560156
PHF10	PMID: 31560156
MCUB	PMID: 31560156
COL5A3	PMID: 31560156
ORC2	PMID: 31560156
IMPA2	PMID: 31560156
GEN1	PMID: 31560156
HOXA5	PMID: 31560156
NT5C	PMID: 31560156
GUCY1B1	PMID: 31560156
GEM	PMID: 31560156
GART	PMID: 31560156
NOL11	PMID: 31560156
NEMP1	PMID: 31560156
FH	PMID: 31560156
DTYMK	PMID: 31560156
CCDC138	PMID: 31560156
ARL6IP6	PMID: 31560156
NUP35	PMID: 31560156
IRAK3	PMID: 31560156
BAZ1A	PMID: 31560156
POLD3	PMID: 31560156
CCT2	PMID: 31560156
AASS	PMID: 31560156
TCP1	PMID: 31560156
AS3MT	PMID: 31560156
BCL2L12	PMID: 31560156
DDX11	PMID: 31560156
HS3ST3A1	PMID: 31560156
CEP57	PMID: 31560156
CEP135	PMID: 31560156
HTRA3	PMID: 31560156
TIFA	PMID: 31560156
CCNE2	PMID: 31560156
KNSTRN	PMID: 31560156
BAZ1B	PMID: 31560156
TAF1B	PMID: 31560156
TIMELESS	PMID: 31560156
SUCLG2	PMID: 31560156
BUD13	PMID: 31560156
GTPBP6	PMID: 31560156
SLC7A5	PMID: 31560156
RMI1	PMID: 31560156
ECHDC3	PMID: 31560156
MIS12	PMID: 31560156
TWIST1	PMID: 31560156
MRPL11	PMID: 31560156
NUCKS1	PMID: 31560156
RBP1	PMID: 31560156
RBL1	PMID: 31560156
[truncated: 188 more rows]
