# Supplementary material for: Multi-cohort and single-cell profiling of aging genes reveals prognostic and therapeutic targets in breast cancer
Source: iScience. 2026 Jan 29;29(3):114847. doi: 10.1016/j.isci.2026.114847 (PMC12924738; doi:10.1016/j.isci.2026.114847)
Supplement: Table S3. 100 published signatures [file mmc4.xlsx]

## Sheet: model_use
Model	PMID	Type	Author	Journal
Model-1	37643511	mRNA	Li	Comput_Biol_Med
Model-2	37582308	mRNA	Liang	Immunobiology
Model-3	37520534	mRNA	Liu	Front_Immunol
Model-4	37503721	mRNA	Guo	Chin_Med_Sci_J
Model-5	36524129	mRNA	Luo	Front_Immunol
Model-6	37455906	mRNA	He	Front_Endocrinol
Model-7	37426199	mRNA	Wang	Biophys_Rep
Model-8	32550045	mRNA	Dong	Exp_Hematol_Oncol
Model-9	37304069	mRNA	Zhao	Front_Mol_Biosci
Model-10	37247503	mRNA	Tang	Transl_Oncol
Model-11	37219794	mRNA	Zhang	Clin_Exp_Med
Model-12	37207166	mRNA	Xu	Front_Oncol
Model-13	37193173	mRNA	Cheng	Am_J_Transl_Res
Model-14	37178414	mRNA	Li	BreastCancer
Model-15	36969015	mRNA	Yang	Front_Oncol
Model-16	36936274	mRNA	Zhong	Front_Oncol
Model-17	36915811	mRNA	Luo	Gland_Surg
Model-18	36845750	mRNA	Zhao	Front_Oncol
Model-19	36747547	mRNA	Du	Heliyon
Model-20	36673982	mRNA	Zhang	Int_J_Environ_Res_Public_Health
Model-21	36671532	mRNA	Yang	Biomolecules
Model-22	36581948	mRNA	Wang	Eur_J_Med_Res
Model-23	36510567	mRNA	Hu	Biomed_Res_Int
Model-24	36467500	mRNA	Zhao	J_Oncol
Model-25	36388159	mRNA	Wang	Comput_Math_Methods_Med
Model-26	36386788	mRNA	Zhu	Front_Genet
Model-27	36171887	mRNA	Zhang	Front_Genet
Model-28	36159822	mRNA	Tian	Front_Immunol
Model-29	36142251	mRNA	Feng	Int_J_Mol_Sci
Model-30	36118888	mRNA	Wang	Front_Genet
Model-31	36059808	mRNA	Chen	J_Oncol
Model-32	36059470	mRNA	Pu	Front_Immunol
Model-33	35999846	mRNA	Li	PeerJ
Model-34	35935965	mRNA	Jiang	Front_Immunol
Model-35	35774776	mRNA	Gao	Front_Immunol
Model-36	35694087	mRNA	Yang	Gland_Surg
Model-37	35665772	mRNA	Lin	Sci_Rep
Model-38	35603379	mRNA	Shi	Math_Biosci_Eng
Model-39	35432482	mRNA	Xu	Front_Genet
Model-40	35280394	mRNA	Lu	Ann_Transl_Med
Model-41	35265226	mRNA	Zhao	Dis_Markers
Model-42	35096824	mRNA	Xie	Front_Cell_Dev_Biol
Model-43	35060926	mRNA	Hong	Aging
Model-44	36383118	mRNA	Wu	Genet_Test_Mol_Biomarkers
Model-45	34760348	mRNA	Shuai	PeerJ
Model-46	34722557	mRNA	Guo	Front_Med
Model-47	34659224	mRNA	Qiu	Front_Immunol
Model-48	34600547	mRNA	He	World_J_Surg_Oncol
Model-49	34490098	mRNA	Sun	Front_Oncol
Model-50	34364397	mRNA	Wu	Front_Oncol
Model-51	34341184	mRNA	Yang	Aging
Model-52	34249704	mRNA	Liu	Front_Oncol
Model-53	33210236	mRNA	Wu	Clin_Transl_Oncol
Model-54	33170908	mRNA	Mo	PLoS_One
Model-55	32922032	mRNA	Song	Onco_Targets_Ther
Model-56	32707305	mRNA	Du	Gene
Model-57	27610468	mRNA	Bing	Cancer_Biother_Radiopharm
Model-58	37158690	mRNA	Ding	Cancer_Commun
Model-59	36341760	mRNA	Zou	Int_J_Surg
Model-60	36316558	mRNA	Zheng	Adv_Ther
Model-61	36505498	mRNA	Fang	Front_Immunol
Model-62	36276158	mRNA	Qiu	Front_Oncol
Model-63	26813360	mRNA	Liu	Clin_Cancer_Res
Model-64	34715817	mRNA	Tang	BMC_Cancer
Model-65	34764953	mRNA	Deng	Front_Immunol
Model-66	35979353	mRNA	Sha	Front_Immunol
Model-67	36226193	mRNA	Li	Front_Genet
Model-68	37056938	mRNA	Tian	Int_J_Biol_Sci
Model-69	37180167	mRNA	Liu	Front_Immuno
Model-70	35411250	mRNA	Yan	Am_J_Cancer_Res
Model-71	37376725	mRNA	Hu	Med_Sci_Monit
Model-72	37596527	mRNA	Wu	BMC_Cancer
Model-73	36323529	mRNA	Li	Cancer_Rep
Model-74	37076508	mRNA	Lv	Sci_Rep
Model-75	34785957	mRNA	Yuan	Int_J_Womens_Healt
Model-76	34187256	mRNA	Li	Ann_Med
Model-77	33179733	mRNA	Chen	Biosci_Rep
Model-78	30405777	mRNA	Feng	Oncol_Lett
Model-79	36960071	mRNA	Hua	Front_Immunol
Model-80	36231119	mRNA	Huang	Cells
Model-81	35769153	mRNA	Zou	Front_Surg
Model-82	33947836	mRNA	Wu	Cell_Death_Discov
Model-83	33397130	mRNA	Feng	Future_Oncol
Model-84	33854546	mRNA	Jiang	J_Oncol
Model-85	36819560	mRNA	Kang	Ann_Transl_Med
Model-86	36856932	mRNA	Wang	Breast_Cancer
Model-87	37178414	mRNA	Li	Breast_Cancer
Model-88	35078458	mRNA	Lu	Cancer_Cell_Int
Model-89	37712959	mRNA	Xu	J_Cancer_Res_Clin_Oncol
Model-90	37584152	mRNA	Wang	Autoimmunity
Model-91	35224098	mRNA	Zhang	Biomed_Res_Int
Model-92	33110086	mRNA	Wang	Sci_Rep
Model-93	33164640	mRNA	Ye	Bioengineered
Model-94	35919504	mRNA	Wang	Contrast_Media_Mol_Imaging
Model-95	34475496	mRNA	Peng	Sci_Rep
Model-96	32618109	mRNA	Lai	J_Cell_Mol_Med
Model-97	37144994	mRNA	Hu	Medicine
Model-98	37143115	mRNA	Zhang	BMC_Med_Genomics
Model-99	36685904	mRNA	Wang	Front Genet
Model-100	34322380	mRNA	Liu	Front Oncol
